# Supplementary material for: Client proximity enhancement inside cellular membrane-less compartments governed by client-compartment interactions
Source: Nat Commun. 2020 Nov 6;11:5642. doi: 10.1038/s41467-020-19476-4 (PMC7648067; doi:10.1038/s41467-020-19476-4)
Supplement: Supplementary file 4 — Source Data [file 41467_2020_19476_MOESM4_ESM.xlsx]

## Sheet: Fig. 1b
					Ratio (Condensates / Whole cell)
					Average	STDEV		mCh-0.5 N FUS	mCh-0.5 C FUS	mCh-0.75 FUS	mCh-1.0 FUS	mCh-1.25 FUS	mCh-1.5 FUS	mCh-2.0 FUS
				mCh-0.5 N FUS	0.0316911	0.00851315		0.0383829	0.0307085	0.0470156	0.0728038	0.196965	0.335902	0.701273
				mCh-0.5 C FUS	0.0123004	0.0126099		0.0250355	0.00612588	0.0531346	0.0496069	0.182402	0.396347	0.576271
				mCh-0.75 FUS	0.0497922	0.00351104		0.0391091	0.0125587	0.0479583	0.0677207	0.189651	0.224383	0.675896
				mCh-1.0 FUS	0.0737865	0.0185187		0.0245092	0.00995671	0.0532176	0.093828	0.190994	0.420753	0.591945
				mCh-1.25 FUS	0.189511	0.0103288		0.0368777	0.00151136	0.0488584	0.091676	0.18693	0.391318	0.560013
				mCh-1.5 FUS	0.344343	0.0817664		0.0293582	0.00427758	0.0529055	0.0541219	0.189962	0.414539	0.638933
				mCh-2.0 FUS	0.618319	0.0601105		0.0416132	0.00219183	0.0497561	0.0737488	0.187883	0.234682	0.616256
								0.026838	0.0110855	0.0443864	0.0829448	0.170161	0.39799	0.672031
								0.0399334	0.00202949	0.054178	0.048972	0.196122	0.229519	0.621304
								0.0220034	0.00291919	0.0471751	0.0668838	0.199592	0.387627	0.618821
								0.040959	0.00352429	0.0531798	0.092727	0.172409	0.221446	0.605352
								0.0244765	0.0197226	0.0480809	0.0923251	0.200301	0.411496	0.508946
								0.0428279	0.0386866	0.0542008	0.0504304	0.196987	0.393589	0.659481
								0.0263257	0.00297573	0.0497316	0.0840252	0.171311	0.405419	0.634094
								0.0432625	0.0139769	0.0570617	0.0918934	0.185569	0.38851	0.702046
								0.0248049	0.00809496	0.0506865	0.0493481	0.19669	0.259234	0.517956
								0.0267221	0.0342579	0.047133	0.0489981	0.199238	0.231283	0.624608
								0.025189	0.00620735	0.0492385	0.0919414	0.171964	0.422099	0.638723
								0.0321894	0.00170453	0.0454008	0.0938492	0.200479	0.27241	0.510314
								0.0263992	0.0281135	0.0534342	0.0526878	0.194114	0.414028	0.612463
								0.0432341	0.0336621	0.0470109	0.0585997	0.198431	0.378731	0.660488
								0.0232429	0.00618632	0.0540601	0.0869866	0.191905	0.418907	0.576543
								0.0428069	0.00113821	0.0469132	0.0899117	0.170119	0.224126	0.61197
								0.0247395	0.00212659	0.0457965	0.0498957	0.198943	0.420573	0.672405
								0.0236712	0.0339837	0.0476144	0.0595689	0.191342	0.22523	0.592707
								0.0238758	0.00310251	0.0538449	0.0986177	0.198535	0.409703	0.715307
								0.0419729	0.00593571	0.0476877	0.093271	0.197468	0.224877	0.688521
								0.0241378	0.00253153	0.0537576	0.0919008	0.18979	0.415139	0.639005
								0.0432345	0.026819	0.0466833	0.0508991	0.17025	0.223699	0.721638
								0.0222432	0.032945	0.0451959	0.0643105	0.198804	0.409471	0.509468
								0.0439035	0.00297462	0.0529886	0.0928864	0.189512	0.360248	0.548444
								0.0202345	0.00157846	0.0450645			0.403276	0.62293
													0.396778	0.558366
							Average	0.0316911	0.0123004	0.0497922	0.0737865	0.189511	0.344343	0.618319
							STDEV	0.00851315	0.0126099	0.00351104	0.0185187	0.0103288	0.0817664	0.0601105

## Sheet: Fig. 2c
					Ratio (Condensates / Whole cell)				Ratio (Condensates / Whole cell)
					Average	STDEV			mCh-0.5N FUS-Homo-FC	mCh-0.5C FUS-Homo-FC	mCh-0.75 FUS-Homo-FC	mCh-1.0 FUS-Homo-FC	mCh-1.25 FUS-Homo-FC	mCh-1.5 FUS-Homo-FC	mCh-2.0 FUS-Homo-FC
				mCh-0.5N FUS-Homo-FC	0.0215662	0.00440696			0.029318	0.017225	0.0255225	0.0424282	0.0689037	0.148966	0.546954
				mCh-0.5C FUS-Homo-FC	0.0157169	0.00961288			0.0204618	0.0258867	0.0250051	0.0226877	0.057703	0.138321	0.554091
				mCh-0.75 FUS-Homo-FC	0.0252639	0.000536036			0.0187947	0.00253064	0.0253234	0.0283253	0.0661715	0.277217	0.65725
				mCh-1.0 FUS-Homo-FC	0.0339971	0.0141138			0.0289771	0.0269036	0.02481	0.0232205	0.0596026	0.156265	0.529853
				mCh-1.25 FUS-Homo-FC	0.0642593	0.00584426			0.0202239	0.00263006	0.0258511	0.0289905	0.0683498	0.349533	0.468955
				mCh-1.5 FUS-Homo-FC	0.229258	0.0653255			0.0185762	0.0179017	0.025327	0.0558292	0.0721719	0.305247	0.360555
				mCh-2.0 FUS-Homo-FC	0.511748	0.0983488			0.0195742	0.0256106	0.0256495	0.0434246	0.0680351	0.185963	0.328751
									0.0199427	0.00280365	0.0251295	0.0545482	0.0569756	0.235532	0.580143
									0.0183179	0.0266167	0.0249711	0.0234225	0.0653373	0.271628	0.46373
									0.022242	0.002602	0.0244648	0.0298092	0.0588512	0.153114	0.582599
									0.0197109	0.0177108	0.0247763	0.022437	0.0674882	0.342486	0.555877
									0.0181049	0.0152722	0.024274	0.0205093	0.0575328	0.265093	0.671305
									0.021134	0.0271599	0.0252925	0.0576374	0.0585633	0.22635	0.56594
									0.0194121	0.0026551	0.0247798	0.0448976	0.0634768	0.201413	0.55865
									0.034929	0.0172268	0.0250953	0.022404	0.0712384	0.28905	0.541184
									0.0208883	0.00275941	0.0245865	0.0219711	0.0588208	0.284824	0.478984
									0.0191864	0.0178822	0.0244315	0.0229301	0.0674533	0.158772	0.368265
									0.0195128	0.0218701	0.0246507	0.020628	0.0550471	0.139998	0.335782
									0.0205978	0.0266081	0.0253696	0.055131	0.0696738	0.260577	0.492549
									0.0189196	0.00250341	0.0248553	0.0432815	0.0635255	0.158159	0.473646
									0.0301697	0.0266141	0.0258983	0.053866	0.0582189	0.313771	0.595058
									0.0203584	0.00220175	0.0252732	0.0231296	0.066763	0.154406	0.557012
									0.0179386	0.0177091	0.0256963	0.0241943	0.0608716	0.144087	0.528164
									0.0296572	0.021335	0.0251753	0.0277914	0.0718051	0.26873	0.640218
									0.0193027	0.0024767	0.0250166	0.0222422	0.0626873	0.251481	0.464185
									0.017727	0.0263302	0.0256506	0.0315145	0.0694837	0.338833	0.463939
									0.0206964	0.0154672	0.0251772	0.0595365	0.0722285	0.215902	0.356698
									0.0190101	0.0243003	0.0254505	0.0232781	0.0719129	0.283296	0.344234
									0.0193093	0.00947332	0.0265185	0.0201422	0.0560223	0.189692	0.573936
									0.0204558	0.0232942	0.0259809	0.0494927	0.0690614	0.267198	0.438769
									0.0179997	0.00457048	0.0263116	0.0236856	0.0622056	0.211941	0.576367
									0.0287638	0.0174962	0.0257782	0.0215712	0.0713348	0.199164	0.54993
									0.0214709	0.0250304	0.0256157	0.0569475	0.05304	0.178505	0.684123
								Average	0.0215662	0.0157169	0.0252639	0.0339971	0.0642593	0.229258	0.511748
								STDEV	0.00440696	0.00961288	0.000536036	0.0141138	0.00584426	0.0653255	0.0983488

## Sheet: Fig. 2d
					GFP / mCh (Whole cell)
					Average	STDEV		mCh-0.5N FUS-HomoFC	mCh-0.5C FUS-HomoFC	mCh-0.75 FUS-HomoFC	mCh-1.0 FUS-HomoFC	mCh-1.25 FUS-HomoFC	mCh-1.5 FUS-HomoFC	mCh-2.0 FUS-HomoFC
				mCh-0.5N FUS-HomoFC	0.0210293	0.00189536		0.0195794	0.00829896	0.100773	0.208755	0.481479	0.35271	0.998733
				mCh-0.5C FUS-HomoFC	0.0134249	0.00650125		0.0194891	0.0105452	0.233639	0.244714	0.336882	0.726481	0.785595
				mCh-0.75 FUS-HomoFC	0.148528	0.126463		0.0185806	0.021339	0.248519	0.180606	0.390369	0.618688	0.673116
				mCh-1.0 FUS-HomoFC	0.209855	0.0246488		0.0163467	0.0121954	0.359993	0.232855	0.485199	0.52844	0.547192
				mCh-1.25 FUS-HomoFC	0.406257	0.0720988		0.0223106	0.0114136	0.174822	0.207318	0.341984	0.623258	0.613573
				mCh-1.5 FUS-HomoFC	0.533807	0.153218		0.0227281	0.0180727	0.0198248	0.243756	0.471824	0.353717	0.914311
				mCh-2.0 FUS-HomoFC	0.762395	0.185979		0.0227639	0.0134503	0.0291159	0.192085	0.458523	0.719513	0.575602
								0.0207615	0.0107375	0.0224878	0.238579	0.47562	0.679786	0.990485
								0.0217913	0.0117281	0.02177	0.188845	0.332483	0.507919	1.0281
								0.0227035	0.0163448	0.218269	0.247797	0.465227	0.349037	0.868044
								0.0171156	0.0196035	0.223445	0.210472	0.474253	0.694998	0.695496
								0.021858	0.0224569	0.329128	0.244998	0.34471	0.356062	0.567256
								0.0191731	0.0191006	0.211105	0.175354	0.486405	0.345148	0.625857
								0.0200727	0.0225473	0.0232177	0.192555	0.330029	0.729143	0.955127
								0.0191269	0.0173432	0.021693	0.221132	0.3435	0.59244	0.576189
								0.0219691	0.00555877	0.0289335	0.205039	0.478233	0.613102	1.01992
								0.0219122	0.00887529	0.129692	0.241696	0.346206	0.586963	0.998509
								0.0225502	0.00200703	0.251133	0.201734	0.332844	0.371145	0.867553
								0.0204969	0.00145196	0.205853	0.192838	0.321702	0.712044	0.696226
								0.0207655	0.00703851	0.356131	0.201464	0.472487	0.543426	0.561591
								0.0176844	0.018015	0.358946	0.24086	0.347588	0.615273	0.547292
								0.0217247	0.00742716	0.0186121	0.168493	0.481408	0.358584	0.954951
								0.0192716	0.00627081	0.0288036	0.247555	0.471226	0.361156	0.58971
								0.0215805	0.00966863	0.0222466	0.183169	0.338679	0.61517	0.988261
								0.0229928	0.013322	0.181668	0.219833	0.313405	0.357201	1.02669
								0.0215347	0.0107972	0.225714	0.197446	0.480126	0.35607	0.721854
								0.0225894	0.025849	0.250726	0.219479	0.473836	0.733402	0.578479
								0.0238654	0.0184523	0.36319	0.200254	0.326948	0.324582	0.551552
								0.0229567	0.01574	0.0263741	0.192369	0.480568	0.533474	0.548461
								0.0203482	0.0121733	0.0200008	0.182236	0.320883	0.699196	0.845999
								0.0209258	0.00671516	0.0243745	0.181207	0.479138	0.377087	0.697747
								0.0232358	0.011074	0.0226875		0.316454	0.746598	0.550956
								0.023161	0.0274092					0.998601
							Average	0.0210293	0.0134249	0.148528	0.209855	0.406257	0.533807	0.762395
							STDEV	0.00189536	0.00650125	0.126463	0.0246488	0.0720988	0.153218	0.185979
					GFP / mCh (in droplet)			GFP / mCh (in droplet)
					Average	STDEV		mCh-0.5N FUS-Homo-FC	mCh-0.5C FUS-Homo-FC	mCh-0.75 FUS-Homo-FC	mCh-1.0 FUS-Homo-FC	mCh-1.25 FUS-Homo-FC	mCh-1.5 FUS-Homo-FC	mCh-2.0 FUS-Homo-FC
				mCh-0.5N FUS-HomoFC	0.00399648	0.00328472		0.000131991	0.00166877	0.0232175	0.0913741	0.222916	0.141382	0.428252
				mCh-0.5C FUS-HomoFC	0.0020352	0.000988115		0.000393346	0.00315103	0.0251243	0.23099	0.169765	0.558291	0.464677
				mCh-0.75 FUS-HomoFC	0.0435201	0.0432157		0.000433245	0.00221729	0.124731	0.152559	0.195138	0.370159	0.517553
				mCh-1.0 FUS-HomoFC	0.116474	0.0507148		0.0153536	0.001726	0.0244457	0.0958783	0.218345	0.26653	0.487827
				mCh-1.25 FUS-HomoFC	0.195939	0.0265549		0.00534815	0.000325911	0.0139719	0.104238	0.191137	0.398422	0.744837
				mCh-1.5 FUS-HomoFC	0.341438	0.139364		0.00442514	0.00331782	0.0259408	0.130079	0.166284	0.313841	0.48705
				mCh-2.0 FUS-HomoFC	0.508005	0.116403		0.0031003	0.00175709	0.0252401	0.110192	0.232481	0.14731	0.555837
								0.00401762	0.00229334	0.128784	0.0977154	0.17705	0.5117	0.32554
								0.00138486	0.00274042	0.0261618	0.076797	0.203511	0.385679	0.442316
								0.00412701	0.00328633	0.0298814	0.127584	0.247714	0.207706	0.479936
								0.0105456	0.00231249	0.0154552	0.0990365	0.199338	0.407828	0.534549
								0.00318471	0.000180011	0.0229618	0.0803604	0.173419	0.327	0.441876
								0.00141449	0.000339905	0.017012	0.115352	0.218322	0.390172	0.759296
								0.00464287	0.000174042	0.0262823	0.0938221	0.166267	0.307342	0.430745
								0.00325284	0.000328634	0.164102	0.0822927	0.191117	0.14426	0.57409
								0.00846287	0.00231249	0.0272422	0.0501171	0.213846	0.579985	0.33623
								0.00324292	0.00218001	0.026826	0.0841435	0.187198	0.377693	0.434957
								0.00544034	0.00233991	0.0831785	0.118497	0.162858	0.231957	0.579704
								0.00472774	0.00346028	0.0211014	0.157517	0.21425	0.406532	0.339518
								0.0033123	0.00183254	0.0255955	0.0784285	0.158967	0.310229	0.461308
								0.00429235	0.00239181	0.0176977	0.0961512	0.223544	0.5543	0.500544
								0.000279556	0.00236934	0.0169495	0.115282	0.160244	0.360882	0.557502
								0.00440922	0.00184436	0.0375061	0.103917	0.191888	0.140251	0.46085
								0.000485646	0.00348261	0.0284687	0.262789	0.21896	0.388438	0.752329
								0.00540248	0.000354534	0.0276997	0.0632016	0.191676	0.305976	0.449241
								0.00148428	0.00187758	0.141334	0.0919432	0.166753	0.143618	0.598741
								0.00987195	0.0024506	0.0287113	0.268559	0.238988	0.567122	0.562817
								0.00341334	0.00227476	0.0182727	0.157515	0.181815	0.376014	0.350556
								0.00485708	0.0018897	0.140361	0.0977048	0.228891	0.172685	0.451849
								0.00240292	0.00235682	0.027509	0.0835985	0.154316	0.407623	0.490281
								0.00551141	0.00349048	0.0169071	0.112615	0.186157	0.321088	0.54607
								0.0004961	0.00192374	0.0291914	0.124882	0.234358	0.150312	0.4514
								0.00203573	0.00251084	0.0283019	0.0885248	0.178479	0.595134	0.765877
							Average	0.00399648	0.0020352	0.0435201	0.116474	0.195939	0.341438	0.508005
							STDEV	0.00328472	0.000988115	0.0432157	0.0507148	0.0265549	0.139364	0.116403

## Sheet: Fig. 2e
			Partition Coefficient (mCh)				Partition Coefficient (mCh)
			Average	STDEV			mCh-0.5N FUS-Homo-FC	mCh-0.5C FUS-Homo-FC	mCh-0.75 FUS-Homo-FC	mCh-1.0 FUS-Homo-FC	mCh-1.25 FUS-Homo-FC	mCh-1.5 FUS-Homo-FC	mCh-2.0 FUS-Homo-FC
		mCh-0.5N FUS-HomoFC	1.82761	0.0882997			1.87058	1.95189	1.91396	2.1431	3.10965	3.24062	4.50772
		mCh-0.5C FUS-HomoFC	1.66506	0.116449			1.92679	1.62407	1.69258	2.10905	2.795	5.17122	5.04891
		mCh-0.75 FUS-HomoFC	1.86985	0.127388			1.98566	1.60682	1.86153	2.7925	2.05519	2.66619	3.35789
		mCh-1.0 FUS-HomoFC	2.15456	0.197563			1.76756	1.93115	1.96931	2.68098	2.70185	2.85949	3.144
		mCh-1.25 FUS-HomoFC	2.66504	0.44174			1.83117	1.90991	1.84827	2.18463	3.16412	2.63652	6.53362
		mCh-1.5 FUS-HomoFC	3.23228	0.974573			1.92366	1.58915	1.79882	2.14991	2.73609	3.82046	3.76883
		mCh-2.0 FUS-HomoFC	4.50806	1.49138			1.68146	1.55226	1.8341	2.24661	1.91187	2.16263	3.91721
							1.73031	1.67312	1.90025	2.33292	2.6449	5.11549	8.06937
							1.89619	1.64535	1.92264	2.12152	3.22668	4.93746	3.26328
							1.93592	1.68947	1.70683	1.95781	2.88221	2.82868	5.11114
							1.82432	1.75759	1.75619	2.26438	2.11932	3.8057	3.39928
							1.69196	1.63714	1.98899	2.15398	2.78615	2.60811	6.94193
							1.98543	1.61305	1.75893	1.87262	3.2191	2.79007	3.41923
							1.69809	1.59591	1.94979	2.12826	2.82147	2.13932	5.03981
							1.78587	1.91804	2.04651	2.41794	2.07465	5.19308	3.45316
							1.88567	1.55695	2.2168	2.1254	2.72743	2.6723	5.49867
							1.71976	1.57836	1.97845	2.11843	3.12674	2.86605	4.61414
							1.81273	1.66258	1.75373	2.14223	2.01971	3.96805	3.27144
							1.88429	1.64492	1.97003	1.96883	2.35521	2.64277	5.86162
							1.81151	1.57694	1.66013	2.05027	2.99157	2.82693	7.41655
							1.62893	1.6252	1.90814	1.91262	2.68887	2.16759	3.04651
							1.8672	1.61683	1.93457	2.17746	1.97715	3.94543	5.28678
							1.88425	1.60954	1.87081	1.88308	2.59925	2.64044	2.95042
							1.80595	1.71279	1.91657	2.06794	3.15133	2.02465	2.81134
							1.87094	1.64459	1.78232	2.09448	2.87246	2.16584	6.05279
							1.76544	1.83664	1.92497	2.11964	2.05804	5.14732	4.18401
							1.73855	1.60938	1.70891	2.33894	2.83707	2.70542	3.07458
							1.79459	1.49423	1.86833	2.02156	3.19646	2.90157	5.68448
							1.88524	1.61296	1.99141	2.17626	2.98303	3.28831	3.18109
							1.87189	1.59169	1.76107	1.95713	2.11256	3.13532	6.7814
							1.79575	1.57477	1.59641	2.21702	2.87727	3.91197	4.03171
							1.84852	1.6458	1.93233	1.97926	3.16717	2.19446	3.05976
							1.90499	1.65799	1.98153	2.19384	1.95662	3.48566	2.98319
						Average	1.82761	1.66506	1.86985	2.15456	2.66504	3.23228	4.50806
						STDEV	0.0882997	0.116449	0.127388	0.197563	0.44174	0.974573	1.49138

## Sheet: Fig. 3c
			mCh-2.0 FUS + 0.5N FUS-GFP					mCh-2.0 FUS + 0.5N FUS-GFP
			Scaffold (mCh)	Client (GFP)				Scaffold	Client
		Patition Coefficient (Average)	3.14446	2.07463				3.4203	2.30294
		STDEV	0.274299	0.358679				2.87252	1.5751
								3.13932	1.45733
								2.88433	1.53447
								3.46471	2.14029
								2.80981	1.58727
								3.18008	2.47625
								2.90943	1.9544
								3.37966	2.16808
								2.91625	1.9544
								3.58923	1.97905
								2.9472	2.33284
								3.22094	2.60027
								3.38519	1.88063
								3.89302	1.759
								3.11708	2.1745
								2.85882	1.70408
								3.11114	2.49985
								2.87994	1.52924
								3.14742	2.20273
								2.87956	2.57924
								3.09701	2.16834
								2.83086	1.89925
								3.52961	1.6956
								2.90432	1.57476
								3.23965	2.19649
								2.96393	2.17476
								3.12522	2.52131
								2.86338	2.3634
								3.57497	2.62124
								3.00241	2.05726
								3.18127	2.57943
								3.4486	2.21899
							Average	3.14446	2.07463
							STDEV	0.274299	0.358679

## Sheet: Fig. 3d
				Relative scaffold/client expression			Relative scaffold/client expression
	mCh expression intensity			Average	STDEV		Group1 (2000-4000)				Group2 (4000-10000)				Group3 (10000-20000)
	Group1 (2000-4000)			0.775305	0.02878		mCh	GFP	GFP/ mCh		mCh	GFP	GFP/ mCh		mCh	GFP	GFP/ mCh
	Group2 (4000-10000)			0.864428	0.0361435		2058.01	1621.72	0.788		4032.46	3708.31	0.919614		10394.4	9401.29	0.904453
	Group3 (10000-20000)			0.886616	0.0215372		2066.38	1601.61	0.775084		4091.68	3377.65	0.825492		10425.6	9166.09	0.879189
							2076.04	1615.76	0.778292		4116.61	3355.2	0.815041		10617.5	8981.32	0.845901
							2101.88	1580.58	0.751985		4521.09	3833.87	0.847997		10714.9	9695.78	0.904892
							2182.9	1711.6	0.784094		4600.47	4035	0.877083		11385.2	9987.08	0.877197
							2185.72	1768.65	0.809184		5115.64	4553.16	0.890046		12162.8	11005	0.904805
							2286.02	1816.34	0.794543		5235.96	4425.38	0.84519		12684.3	11239	0.886054
							2295.99	1824.72	0.794744		5239.38	4367.12	0.83352		12722.8	11247.6	0.884049
							2338.31	1746.05	0.746715		5615.6	5025.21	0.894866		13054.3	11386.4	0.87223
							2338.74	1788.73	0.764824		6405.81	5755.75	0.89852		13451.8	12089.1	0.898697
							2361.67	1867.5	0.790754		6414.15	5489.14	0.855786		14303.7	12840	0.897673
							2400.15	1874.72	0.781085		6460.9	5924.44	0.916968		14683.9	13313.3	0.906657
							2430.37	1708.1	0.702815		6479.66	5483.11	0.846204		14984.1	12999.1	0.867523
							2439.68	1908.52	0.782284		6852.16	6459.4	0.942682		15049.4	12950.8	0.860552
							2534.21	2011.48	0.793731		6912.3	5835.96	0.844287		15124.8	13114.6	0.867095
							2580.65	2048.96	0.793972		6922.02	6218.86	0.898417		16044.3	14986	0.934036
							2598.13	1989.77	0.765846		6928.08	5804.23	0.837783		16118.1	14383.5	0.892382
							2610.53	2090.95	0.800968		6970.73	5925.3	0.850026		16325.2	14824.4	0.908068
							3041.64	2346.89	0.771588		7086.71	5864.88	0.827588		16453.3	14412.2	0.875945
							3056.44	2403.68	0.786432		7137.74	5995.7	0.839999		16722.2	15037.7	0.89927
							3203.4	2517.54	0.785895		7466.2	7120.08	0.953641		16769.1	13981.4	0.833755
							3248.2	2523.22	0.776805		7590.89	6448.45	0.849498		16965.7	14901.8	0.878347
							3301.6	2428.21	0.735465		8017.69	6861.43	0.855786		17143.9	14780.9	0.862166
							3384.83	2782.08	0.821926		8346.1	7463.47	0.894246		17609.9	15961	0.906363
							3485.2	2788.56	0.800114		8499.55	7061.8	0.830843		17735.9	15970.5	0.900464
							3489.6	2651.03	0.759696		8852.48	7734.72	0.873735		17946.1	15965.5	0.889637
							3502.64	2803.93	0.800519		8928.43	7519.3	0.842175		18758.4	16803.2	0.895769
							3534.64	2800.35	0.79226		8960.15	7662.57	0.855183		18793.5	17027.3	0.906023
							3690	2680.3	0.726367		9011.58	7558.15	0.838716		18822.6	16917.6	0.898791
							3822.7	2687.99	0.703166		9443.94	7856.44	0.831902		19871.8	17099.5	0.860492
							Average		0.775305		Average		0.864428		Average		0.886616
							STDEV		0.02878		STDEV		0.0361435		STDEV		0.0215372

## Sheet: Fig. 3g
		GFP / mCh			No scaffold (0.5N FUS-Homo-FC)				0.5N FUS-Homo-FC + mCh-1.5 FUS				0.5N FUS-Homo-FC + mCh-2.0 FUS
		Average	STDEV
	No scaffold (0.5N FUS-Homo-FC)	0.0210293	0.00189536		mCh	GFP	GFP / mCh		mCh	GFP	GFP / mCh		mCh	GFP	GFP / mCh
	0.5N FUS-Homo-FC + mCh-1.5 FUS	0.493103	0.121475		4045.48	79.2081	0.0195794		4116.19	2353.77	0.571831		4016.04	2907.9	0.724072
	0.5N FUS-Homo-FC + mCh-2.0 FUS	0.714691	0.187899		4269.76	83.2136	0.0194891		5370.96	3521.86	0.655723		4394.21	2508.31	0.570822
					4472.9	83.1093	0.0185806		5502.14	2727.11	0.495646		4814.04	3184.74	0.661551
					4886.73	79.8819	0.0163467		5758.85	3227.14	0.56038		4934.44	4702.67	0.95303
					5184.57	115.671	0.0223106		5977.6	3590.28	0.600622		5457.53	2141.92	0.392471
					6255.84	142.184	0.0227281		6182.19	3668.46	0.593391		5641.48	4045.3	0.717063
					6936.2	157.895	0.0227639		7438.08	4639.3	0.623722		6190.37	2994.92	0.483803
					7590.85	157.597	0.0207615		7458.43	4454.82	0.597286		6349.3	5258.7	0.828233
					8133.96	177.25	0.0217913		7517.44	4130.15	0.549409		7450.23	7263.99	0.975002
					8349.01	189.552	0.0227035		8355.12	3107.17	0.371888		8265.09	6840.74	0.827666
					9192.05	157.328	0.0171156		8902.45	4624.2	0.519431		9226.12	3806.29	0.412556
					9326.02	203.848	0.021858		9840.9	5491.96	0.558075		10579.6	5758.65	0.544315
					9618.17	184.41	0.0191731		10095.1	5976.58	0.592029		10995	8210.74	0.746769
					11746.8	235.791	0.0200727		10378.6	6563.42	0.632399		11065.8	9286.94	0.839246
					11840.4	226.471	0.0191269		10443.8	5942.68	0.569016		11625.3	4578.44	0.393834
					13222.5	290.485	0.0219691		11528.6	4151.99	0.360146		12426.3	10979.9	0.8836
					13715.3	300.533	0.0219122		11857.2	6109.22	0.515231		13293.9	5023.93	0.377912
					13954.8	314.684	0.0225502		12646.4	7202	0.56949		14818.7	9083.05	0.612944
					14361.5	294.366	0.0204969		12677.3	6518.47	0.514186		15415.5	14861.8	0.964076
					14812.3	307.585	0.0207655		12759.1	3798.84	0.297736		15850.1	9113.33	0.574971
					15101.9	267.068	0.0176844		13984.5	3929.49	0.280988		16050.2	15573.9	0.970328
					15267.9	331.691	0.0217247		14413.6	7211.27	0.500311		16189.9	14039.3	0.867163
					15436.4	297.484	0.0192716		14729.1	4189.09	0.28441		16572.1	14051.7	0.847912
					16052.6	346.424	0.0215805		14957.2	7611.81	0.508905		16887.4	10170.1	0.602234
					16333.4	375.55	0.0229928		15082.7	9798.41	0.649645		17197.9	16599.6	0.965209
					16686.9	359.348	0.0215347		16038.1	6121.03	0.381655		17657.1	15579	0.882305
					17557.2	396.608	0.0225894		16151.9	8790.26	0.544225		18166.4	12794.6	0.704297
					17919.3	427.651	0.0238654		16156.4	8951.91	0.554077		18388	13778.1	0.749301
					17978.6	412.73	0.0229567		17423.5	5784.32	0.331984		18446.3	15508.6	0.840747
					18070.2	367.696	0.0203482		17683.8	8987.59	0.508239		19138.4	15187.6	0.793566
					18995.2	397.49	0.0209258		18443	4579.34	0.248296		19442.6	8039.69	0.413508
					19100.6	443.818	0.0232358		19091.7	5355.84	0.280533		19671.1	14686	0.746576
					19702.6	456.331	0.023161		19906.8	8987.68	0.451487		19911.4	14290.9	0.717723
					Average		0.0210293		Average		0.493103		Average		0.714691
					STDEV		0.00189536		STDEV		0.121475		STDEV		0.187899

## Sheet: Fig. 4e
	GFP/mCh (in whole cell)							GFP/mCh (in whole cell)
		mCh-CRY2olig-LAF	mCh-CRY2olig-1.0 FUS					DDX-Homo-FC +mCh-CRY2olig-LAF	DDX-Homo-FC +mCh-CRY2olig-1.0 FUS	LAF-Homo-FC +mCh-CRY2olig-LAF	LAF-Homo-FC +mCh-CRY2olig-1.0 FUS	1.0 FUS-Homo-FC +mCh-CRY2olig-LAF	1.0 FUS-Homo-FC +mCh-CRY2olig- 1.0 FUS	0.5N FUS-Homo-FC +mCh-CRY2olig-LAF	0.5N FUS-Homo-FC +mCh-CRY2olig-1.0 FUS	Homo-FC +mCh-CRY2olig-LAF	Homo-FC +mCh-CRY2olig-1.0 FUS
	DDX-Homo-FC	0.21728	0.17997					0.275162	0.145003	0.0783514	0.120377	0.0696699	0.0862969	0.0240275	0.0403995	0.0176534	0.0263758
	STDEV	0.0441442	0.016094					0.249289	0.223347	0.113748	0.0889345	0.0946086	0.0817555	0.0491409	0.0384022	0.0432715	0.0179527
	LAF-Homo-FC	0.12311	0.133395					0.220483	0.175225	0.104821	0.152582	0.08974	0.107337	0.036193	0.0341912	0.0217533	0.0330016
	STDEV	0.0252839	0.0196515					0.264982	0.176317	0.195539	0.19212	0.0464304	0.0852106	0.0377161	0.0423793	0.0184706	0.0242463
	1.0 FUS Homo-FC	0.0754411	0.0917963					0.225355	0.184175	0.171655	0.112959	0.0727305	0.0891378	0.0478029	0.039571	0.0343114	0.0563892
	STDEV	0.0109789	0.0068117					0.26475	0.151212	0.119995	0.125545	0.06847	0.0864468	0.0323984	0.0376147	0.023936	0.0297975
	0.5 N FUS Homo-FC	0.0378361	0.0388433					0.195345	0.192911	0.110578	0.149134	0.0747647	0.0965627	0.0388557	0.0415103	0.0306451	0.0347804
	STDEV	0.00520783	0.00174388					0.264887	0.169728	0.126278	0.15037	0.0676822	0.0869719	0.036819	0.03749	0.025336	0.0274993
	Homo-FC only	0.0277968	0.0313931					0.165015	0.183866	0.109998	0.117809	0.0789343	0.0980036	0.0392668	0.0390891	0.0305774	0.0394286
	STDEV	0.00470166	0.00746266					0.185018	0.192061	0.155197	0.102753	0.0766527	0.0894776	0.0421313	0.0356932	0.0234548	0.0289204
								0.205908	0.207728	0.106737	0.135167	0.071084	0.0978501	0.045134	0.039241	0.0301368	0.0344065
								0.21032	0.170816	0.125922	0.119711	0.0740909	0.10887	0.0349012	0.0383093	0.0252114	0.0288201
								0.153664	0.17188	0.116039	0.121602	0.0817343	0.0862377	0.0327657	0.039267	0.0296512	0.0335574
								0.315128	0.179541	0.126467	0.134136	0.0676544	0.0908535	0.0414468	0.0404658	0.0266861	0.0296378
								0.245123	0.170407	0.0754312	0.153077	0.0989834	0.0941735	0.0395912	0.0386474	0.028585	0.027339
								0.165109	0.20411	0.141815	0.124109	0.0768978	0.0867537	0.0365247	0.0390804	0.0284061	0.0282551
								0.14538	0.18813	0.120658	0.122015	0.0734626	0.0883461	0.0380158	0.0377951	0.0275941	0.0298207
								0.245168	0.17924	0.117096	0.135417	0.057958	0.0952903	0.0395346	0.0411278	0.0259125	0.0326341
								0.231278	0.177229	0.107906	0.149281	0.079759	0.0981582	0.0298477	0.0370699	0.0311433	0.0299409
								0.225101	0.18206	0.147784	0.122461	0.0746253	0.0961829	0.035746	0.038279	0.0278427	0.0373411
								0.265154	0.190175	0.10734	0.142792	0.0667152	0.0833493	0.0336926	0.039124	0.0308997	0.0282667
								0.285128	0.174138	0.120239	0.143434	0.0762469	0.0870683	0.0324559	0.040992	0.0244182	0.0353675
								0.24617	0.200498	0.134641	0.113731	0.0821071	0.0866136	0.0358488	0.0392434	0.0314035	0.0349128
								0.185235	0.15798	0.12288	0.126403	0.0709828	0.0892199	0.0364866	0.0380815	0.0278464	0.0414318
								0.175429	0.169856	0.113236	0.130591	0.0708286	0.0961656	0.04197	0.0407972	0.0248687	0.0312398
								0.24119	0.198318	0.161237	0.16583	0.0908401	0.0882103	0.0368037	0.0383236	0.0264956	0.021196
								0.155032	0.172907	0.120508	0.148423	0.0945862	0.0875681	0.034268	0.0370224	0.0238091	0.0329501
								0.195126	0.162725	0.150207	0.122544	0.0787917	0.0943607	0.0479977	0.0380389	0.0271916	0.0310458
								0.22541	0.183864	0.104205	0.119557	0.0856049	0.0931705	0.0382656	0.0379606	0.0327899	0.0375935
								0.168127	0.178059	0.122246	0.127645	0.0799386	0.106567	0.0384944	0.0380184	0.0282498	0.0264808
								0.205678	0.162556	0.112652	0.143677	0.0582259	0.0856779	0.0347964	0.0379274	0.0298985	0.044061
								0.225164	0.176958	0.140148	0.131513	0.0681324	0.0871691	0.0370981	0.0420991	0.0266498	0.0187507
								0.144928	0.185997	0.0810614	0.156347	0.0706227	0.0942223	0.0425553	0.0385787	0.0321951	0.02253
							Average	0.21728	0.17997	0.12311	0.133395	0.0754411	0.0917963	0.0378361	0.0388433	0.0277968	0.0313931
							STDEV	0.0441442	0.016094	0.0252839	0.0196515	0.0109789	0.0068117	0.00520783	0.00174388	0.00470166	0.00746266
	GFP/mCh (in droplets)
		mCh-CRY2olig-LAF	mCh-CRY2olig-1.0 FUS					DDX-Homo-FC +mCh-CRY2olig-LAF	DDX-Homo-FC +mCh-CRY2olig-1.0 FUS	LAF-Homo-FC +mCh-CRY2olig-LAF	LAF-Homo-FC +mCh-CRY2olig-1.0 FUS	1.0 FUS-Homo-FC +mCh-CRY2olig-LAF	1.0 FUS-Homo-FC +mCh-CRY2olig- 1.0 FUS	0.5N FUS-Homo-FC +mCh-CRY2olig-LAF	0.5N FUS-Homo-FC +mCh-CRY2olig-1.0 FUS	Homo-FC +mCh-CRY2olig-LAF	Homo-FC +mCh-CRY2olig-1.0 FUS
	DDX-Homo-FC	0.166104	0.0990307					0.13114	0.158029	0.0371327	0.0823086	0.00337791	0.029224	0.00917887	0.00748809	0.0028872	0.00119604
	STDEV	0.0401805	0.0170386					0.153309	0.081963	0.0898561	0.0444026	0.0298332	0.0103493	0.00277767	0.0135182	0.011853	0.00652739
	LAF-Homo-FC	0.0644329	0.0684792					0.0994476	0.0959744	0.0522173	0.0630657	0.0306897	0.0145729	0.0150278	0.00287794	0.00611092	0.00233175
	STDEV	0.0140401	0.00744537					0.120287	0.0866916	0.0422145	0.0790553	0.00674539	0.0169209	0.00190255	0.00583517	0.0089125	0.00108969
	1.0 FUS Homo-FC	0.0158877	0.0172879					0.332429	0.0724955	0.0341077	0.083002	0.0152664	0.0153796	0.00477493	0.00475667	0.00344709	0.00126056
	STDEV	0.00589696	0.00355615					0.111359	0.0985602	0.069373	0.0663683	0.00941449	0.0177156	0.0050261	0.00881681	0.00313243	0.00487953
	0.5 N FUS Homo-FC	0.00527026	0.00786887					0.242095	0.0919898	0.113732	0.0763017	0.011465	0.00981509	0.00595805	0.00496732	0.00293653	0.00114847
	STDEV	0.00208986	0.00265308					0.138763	0.0930924	0.0768244	0.0827302	0.0208933	0.0138207	0.00501372	0.0168422	0.00182998	0.00245755
	Homo-FC only	0.00377734	0.00226153					0.142146	0.0944857	0.0618947	0.0671408	0.0288142	0.0160475	0.00486094	0.00670539	0.00377802	0.0037459
	STDEV	0.00191061	0.00144113					0.166176	0.14418	0.0665397	0.0688377	0.0156319	0.01652	0.00494029	0.00790358	0.00416303	0.0032562
								0.157794	0.0951468	0.0561013	0.0708431	0.0130232	0.0198238	0.00483277	0.00634944	0.0038289	0.00105438
								0.160383	0.086384	0.0653545	0.0662692	0.0119228	0.0156635	0.00561593	0.00591285	0.00259657	0.00181972
								0.210305	0.120151	0.0596447	0.0610768	0.0168141	0.0181872	0.00556449	0.00908771	0.00328801	0.00465663
								0.170706	0.0913676	0.0645331	0.0640293	0.0141372	0.0165306	0.00485812	0.00573485	0.00298787	0.00171126
								0.172414	0.0964058	0.0621916	0.0726126	0.0180024	0.0217898	0.0047128	0.00853536	0.00247796	0.00237792
								0.150409	0.0907976	0.0655388	0.0698145	0.015422	0.0185496	0.00567685	0.00748725	0.002324	0.00512826
								0.174925	0.0960517	0.0578613	0.07107	0.0135104	0.0148551	0.00506415	0.00853356	0.00402675	0.0021831
								0.156116	0.0876117	0.0635087	0.0671844	0.0131586	0.0180011	0.00546052	0.00686209	0.00460935	0.00102022
								0.149679	0.101154	0.0681728	0.0706831	0.0170887	0.0163614	0.00419819	0.00918614	0.00384843	0.00189896
								0.174983	0.125301	0.0623731	0.0601441	0.00938079	0.019485	0.00420929	0.00788122	0.00351002	0.00156558
								0.163506	0.0859638	0.06218	0.0648789	0.0141179	0.0224417	0.00536301	0.00704182	0.00320135	0.00339354
								0.167292	0.0910435	0.063397	0.0673756	0.0157062	0.0147031	0.0050156	0.00589537	0.00412096	0.00105754
								0.181424	0.106607	0.0650631	0.0723881	0.0175742	0.017072	0.00410509	0.00480574	0.00287982	0.00110073
								0.158688	0.0982959	0.0681493	0.0644766	0.0165747	0.0155169	0.00520734	0.0102625	0.00339634	0.00177334
								0.162937	0.108527	0.0676273	0.0627523	0.0201284	0.0168339	0.00562765	0.00551856	0.00288632	0.00393125
								0.174508	0.094671	0.0625431	0.067371	0.0172426	0.0174224	0.00472589	0.00777696	0.00314462	0.00157011
								0.204092	0.0976702	0.0841802	0.0705565	0.00995677	0.0182384	0.00469273	0.00953639	0.00390159	0.00148246
								0.175266	0.0959734	0.0592611	0.0710101	0.0145082	0.0172538	0.00549411	0.0119744	0.00369873	0.0031799
								0.158589	0.0884972	0.0685329	0.0670714	0.0151761	0.0156822	0.00558135	0.00756534	0.00357034	0.000811454
								0.143731	0.115005	0.0697819	0.0620565	0.0183588	0.0182609	0.00360072	0.00861648	0.00305857	0.000988177
								0.173437	0.0891965	0.0626866	0.0702089	0.0152919	0.0170082	0.00585546	0.00803476	0.00334497	0.00116131
								0.160152	0.0939058	0.0673489	0.0712699	0.0130676	0.0240927	0.00397887	0.00915313	0.00259096	0.00148501
								0.142934	0.0948231	0.0563631	0.0614569	0.0219981	0.0163632	0.0050167	0.00820954	0.0023092	0.00138647
							Average	0.166104	0.0990307	0.0644329	0.0684792	0.0158877	0.0172879	0.00527026	0.00786887	0.00377734	0.00226153
							STDEV	0.0401805	0.0170386	0.0140401	0.00744537	0.00589696	0.00355615	0.00208986	0.00265308	0.00191061	0.00144113

## Sheet: Fig. 4f
			DDX-Homo-FC + mCh-CRY2olig-LAF
		Time (min)	mCh	GFP
		0	39092.5	446.19
		1.25897	26398.4	1762.6
		1.67555	31015.3	1856.4
		2.09212	29355.4	2326.92
		2.51716	27219.7	2768.35
		2.92522	23797.3	2705.27
		3.35588	20691.2	2618.68
		3.77805	18721.2	3009.43
		4.17369	15252.7	2990.91
		4.59183	12417.2	2879.32
		5.00894	10010.9	2711.86
		5.43854	9921.36	2525.22
		5.83863	8501.91	2359.85
		6.25841	7496.89	2228.49

## Sheet: Fig. 5d
	Dronpa/mCh (in whole cell)							Dronpa/mCh (in whole cell)
		mCh-CRY2olig-LAF	mCh-CRY2oilg-1.0 FUS					DDX-Dronpa +mCh-CRY2olig-LAF	DDX-Dronpa +mCh-CRY2olig-1.0 FUS	LAF-Dronpa +mCh-CRY2olig-LAF	LAF-Dronpa +mCh-CRY2olig-1.0 FUS	1.0 FUS-Dronpa +mCh-CRY2olig-LAF	1.0 FUS-Dronpa +mCh-CRY2olig- 1.0 FUS	0.5N FUS-Dronpa +mCh-CRY2olig-LAF	0.5N FUS-Dronpa +mCh-CRY2olig-1.0 FUS	Dronpa only +mCh-CRY2olig-LAF	Dronpa only +mCh-CRY2olig-1.0 FUS
	DDX-Dronpa	1.52141	1.18497					1.72653	1.51174	0.568541	0.98158	0.61009	1.16835	0.174081	0.272243	0.0776904	0.117027
	STDEV	0.277191	0.163331					1.86144	1.35523	1.31987	1.47018	0.793387	1.18084	0.0772181	0.172437	0.0364344	0.0664573
	LAF-Dronpa	0.812738	1.11777					1.10506	0.735029	1.11191	0.700164	0.909706	1.0073	0.220386	0.182067	0.0460904	0.034088
	STDEV	0.157175	0.129368					1.60995	1.13789	0.546589	1.37488	0.659891	0.744845	0.138062	0.151277	0.0577177	0.144794
	1.0 FUS Dronpa	0.754542	0.772028					1.53444	1.42831	0.941431	1.19282	1.24362	0.427355	0.110507	0.101196	0.0891832	0.0841232
	STDEV	0.118153	0.141005					1.59793	1.30534	0.619971	1.02552	0.534003	0.502518	0.153643	0.148757	0.094563	0.0947585
	0.5 N FUS Dronpa	0.148274	0.21751					1.10803	0.974669	0.580855	1.07924	0.739954	0.84451	0.168379	0.27296	0.0779628	0.06521
	STDEV	0.0232366	0.0482029					1.725	1.19925	1.02318	1.13475	0.645686	0.746301	0.141877	0.165206	0.0998182	0.0775171
	Dronpa only	0.0752197	0.0848457					1.17516	1.16557	0.783014	0.988915	0.706891	0.785664	0.138381	0.264468	0.053827	0.0781212
	STDEV	0.0171045	0.0183893					1.61208	1.31384	0.881543	1.13526	0.82824	0.811415	0.141958	0.218113	0.0460977	0.0863661
								1.59024	0.91258	0.901634	1.0852	0.911587	0.777469	0.156524	0.271977	0.0548935	0.112167
								1.57354	1.10314	0.659621	1.05711	0.71889	0.746073	0.147958	0.19268	0.0459795	0.0793767
								1.77712	1.39509	0.918	1.15664	0.798247	0.724528	0.134502	0.214266	0.0630383	0.0755854
								1.17681	1.35937	0.804898	1.08469	0.657462	0.680656	0.150877	0.217095	0.084583	0.0911547
								1.89027	0.951009	0.878274	1.09935	0.803674	0.759377	0.163717	0.197429	0.0747418	0.0878186
								1.96501	1.16263	0.926866	1.21795	0.778443	0.740172	0.136621	0.298872	0.0951017	0.0919212
								1.93512	1.25681	0.789363	1.12291	0.71772	0.780268	0.167535	0.212828	0.0714222	0.076746
								1.43365	1.27371	0.811761	0.989549	0.736689	0.749455	0.140347	0.280468	0.0723198	0.0922402
								1.2252	0.990817	0.800432	1.23157	0.81088	0.767013	0.127942	0.204908	0.0815031	0.0797958
								1.38476	1.06945	0.862549	1.15884	0.745227	0.690103	0.133866	0.136052	0.0725044	0.0914779
								1.32132	1.22419	0.599119	1.08402	0.658962	0.736723	0.147317	0.212843	0.0809294	0.107884
								1.77273	1.27592	0.69573	1.07018	0.719467	0.685426	0.140316	0.196077	0.0948493	0.0669443
								1.19017	1.15926	0.763215	1.17234	0.674497	0.742429	0.188551	0.232407	0.0831114	0.0743378
								1.51467	1.39783	0.910067	1.09642	0.729118	0.725969	0.159336	0.283425	0.0658725	0.0858551
								1.32373	1.05813	0.838829	0.99811	0.816277	0.750888	0.153592	0.192034	0.0804934	0.0747396
								1.16462	1.17366	0.798523	0.977291	0.724658	0.764571	0.152337	0.218972	0.0969051	0.0954529
								1.21563	1.17321	0.815136	1.18376	0.812599	0.738673	0.134087	0.28622	0.0848094	0.0855413
								1.61528	1.05266	0.751278	1.0971	0.737861	0.815826	0.141304	0.288514	0.0719033	0.073305
								1.81516	1.09902	0.837471	1.19887	0.687631	0.87482	0.164895	0.224459	0.0762348	0.0784005
								1.18143	1.23695	0.847107	1.1876	0.702206	0.712156	0.152027	0.210989	0.0823462	0.0722188
								1.35065	1.21164	0.714853	1.14104	0.745683	0.694416	0.142684	0.236296	0.102624	0.0837511
								1.78868	1.20514	0.757868	1.21461	0.720496	0.799259	0.139307	0.2097	0.0916057	0.0845971
								1.94513	1.23498	0.760858	1.17788	0.820139	0.801561	0.15291	0.210611	0.0750934	0.0901339
							Average	1.52141	1.18497	0.812738	1.11777	0.754542	0.772028	0.148274	0.21751	0.0752197	0.0848457
							STDEV	0.277191	0.163331	0.157175	0.129368	0.118153	0.141005	0.0232366	0.0482029	0.0171045	0.0183893

[truncated: 21 more sheets: Fig. 6b, Fig. S3c, Fig. S3d, Fig. S3e, Fig. S4b, Fig. S4c, Fig. S6b, Fig. S7b, Fig. S7c, Fig. S11b, Fig. S13c, Fig. S14c, Fig. S17, Fig. S19b, Fig. S19c, Fig. S20b, Fig. S21b, Fig. S22a, Fig. S22c, Fig. S23a …]
